# Supplementary material for: Comprehensive analysis of molecular epidemiological characteristics of Morganella intermedius: a novel genospecies of Morganella morganii frequently isolated from environmental sources
Source: Microb Genom. 2025 Dec 8;11(12):001560. doi: 10.1099/mgen.0.001560 (PMC12684994; doi:10.1099/mgen.0.001560)
Supplement: Uncited Table S1. [file mgen-11-01560-s002.xlsx]

## Sheet: Table S1
Table S1. Characteristics of the 912 genomes of Morganella morganii analyzed in this study
Accession number	Subspecies	Collection date	Continent	Host	Trehalose operon	Number of protein-coding genes	Number of antimicrobial resistance genes	Number of virulence-related genes
GCA_001598895.1	M. morganii	unknown	unknown	unknown	negative	3563	2	132
GCA_003730795.1	M. morganii	2014	North America	Homo sapiens	negative	3573	3	130
GCA_003114875.2	M. morganii	2016	Asia	Homo sapiens	negative	4019	21	140
GCA_003176395.1	M. morganii	2005	unknown	Homo sapiens	negative	3616	6	134
GCA_019656395.1	M. morganii	2012	Asia	Homo sapiens	negative	3474	3	130
GCA_019656415.1	M. morganii	2012	Asia	Homo sapiens	negative	3482	3	131
GCA_019656435.1	M. morganii	2012	Asia	Homo sapiens	negative	3492	3	130
GCA_031154925.1	M. morganii	2019	Asia	unknown	negative	3663	4	133
GCA_031169755.1	M. morganii	2019	Asia	unknown	negative	3671	2	128
GCA_030883385.1	M. morganii	2019	Asia	Homo sapiens	negative	3491	4	133
GCA_031154885.1	M. morganii	2019	Asia	Homo sapiens	negative	3614	4	132
GCA_031169815.1	M. morganii	2019	Asia	unknown	negative	3930	4	129
GCA_031169715.1	M. morganii	2020	Asia	unknown	negative	3550	4	130
GCA_030879925.1	M. morganii	2019	Asia	Homo sapiens	negative	3811	4	141
GCA_031154625.1	M. morganii	2020	Asia	Homo sapiens	negative	3649	6	131
GCA_031154865.1	M. morganii	2019	Asia	unknown	negative	3518	2	133
GCA_034682275.1	M. morganii	2020	Asia	Homo sapiens	negative	3735	18	133
GCA_034682255.1	M. morganii	2020	Asia	unknown	negative	3722	4	140
GCA_034682215.1	M. morganii	2020	Asia	Homo sapiens	negative	3609	2	133
GCA_030797205.1	M. morganii	2019	Asia	Homo sapiens	negative	3698	18	132
GCA_030919585.1	M. morganii	2019	Asia	Homo sapiens	negative	3703	26	135
GCA_029885385.1	M. morganii	2019	Asia	unknown	negative	3625	4	131
GCA_031154905.1	M. morganii	2019	Asia	Homo sapiens	negative	3575	2	126
GCA_031169835.1	M. morganii	2019	Asia	unknown	negative	3719	18	140
GCA_029888885.1	M. morganii	2019	Asia	Homo sapiens	negative	3542	4	132
GCA_029886085.1	M. morganii	2019	Asia	Homo sapiens	negative	3429	2	138
GCA_030796805.1	M. morganii	2020	Asia	Homo sapiens	negative	3586	4	132
GCA_031154765.1	M. morganii	2020	Asia	Homo sapiens	negative	3566	23	130
GCA_030813975.1	M. morganii	2019	Asia	Homo sapiens	negative	3897	4	140
GCA_030719545.1	M. morganii	2019	Asia	unknown	negative	3520	2	128
GCA_030719505.1	M. morganii	2019	Asia	Homo sapiens	negative	3687	6	130
GCA_031154945.1	M. morganii	2020	Asia	unknown	negative	3603	4	138
GCA_030796665.1	M. morganii	2020	Asia	Homo sapiens	negative	3452	2	134
GCA_030813675.1	M. morganii	2020	Asia	Homo sapiens	negative	3548	4	140
GCA_030719485.1	M. morganii	2020	Asia	Homo sapiens	negative	3644	21	136
GCA_031169895.1	M. morganii	2020	Asia	Homo sapiens	negative	3797	4	134
GCA_030795285.1	M. morganii	2019	Asia	unknown	negative	3648	6	138
GCA_030873945.1	M. morganii	2020	Asia	Homo sapiens	negative	3641	4	137
GCA_030920985.1	M. morganii	2020	Asia	unknown	negative	3748	2	136
GCA_030795185.1	M. sibonii	2020	Asia	unknown	positive	3918	7	131
GCA_031154845.1	M. morganii	2019	Asia	Homo sapiens	negative	3626	14	133
GCA_030793465.1	M. morganii	2020	Asia	Homo sapiens	negative	3479	2	130
GCA_030793305.1	M. morganii	2020	Asia	Homo sapiens	negative	3512	4	135
GCA_030818265.1	M. morganii	2020	Asia	Homo sapiens	negative	3736	6	130
GCA_030789925.1	M. morganii	2020	Asia	Homo sapiens	negative	3693	4	144
GCA_026009495.1	M. sibonii	2010	Asia	unknown	positive	4006	8	129
GCA_031113695.1	M. sibonii	2022	Asia	Homo sapiens	positive	4397	38	135
GCA_900453195.1	M. morganii	1989	Europe	Homo sapiens	negative	3726	1	136
GCA_900453165.1	M. morganii	1989	Europe	unknown	negative	3968	4	135
GCA_900453145.1	M. sibonii	1990	unknown	unknown	positive	4011	3	129
GCA_023927595.1	M. morganii	2019	Asia	Homo sapiens	negative	4002	39	132
GCA_025881565.1	M. morganii	2015	Europe	Homo sapiens	negative	4251	39	139
GCA_026310035.1	M. morganii	2020	Europe	Homo sapiens	negative	3784	24	133
GCA_026361035.1	M. morganii	2020	Africa	Homo sapiens	negative	4058	18	133
GCA_026355635.1	M. morganii	2020	Oceania	Homo sapiens	negative	3758	4	133
GCA_026355075.1	M. morganii	2020	Oceania	Homo sapiens	negative	3609	15	135
GCA_026345655.1	M. morganii	2020	Europe	Homo sapiens	negative	3449	4	136
GCA_026318085.1	M. morganii	2020	Africa	Homo sapiens	negative	3632	16	135
GCA_026323455.1	M. morganii	2020	North America	Homo sapiens	negative	3833	2	129
GCA_026321135.1	M. sibonii	2020	Europe	Homo sapiens	positive	3718	6	130
GCA_026319995.1	M. morganii	2020	Asia	Homo sapiens	negative	3740	4	139
GCA_026345335.1	M. morganii	2020	Europe	Homo sapiens	negative	3604	4	135
GCA_026336935.1	M. sibonii	2020	Europe	Homo sapiens	positive	3845	6	130
GCA_026310935.1	M. morganii	2020	Europe	Homo sapiens	negative	3740	4	136
GCA_026312635.1	M. morganii	2020	Europe	Homo sapiens	negative	3793	6	142
GCA_026335835.1	M. morganii	2020	Europe	Homo sapiens	negative	3673	4	141
GCA_026334595.1	M. morganii	2020	Africa	Homo sapiens	negative	3893	26	134
GCA_026334495.1	M. morganii	2020	Africa	Homo sapiens	negative	3957	26	136
GCA_026331375.1	M. morganii	2020	Europe	Homo sapiens	negative	3743	18	131
GCA_026334155.1	M. morganii	2020	Europe	Homo sapiens	negative	3692	4	143
GCA_026328575.1	M. morganii	2020	Africa	Homo sapiens	negative	3638	24	130
GCA_026327935.1	M. morganii	2020	Oceania	Homo sapiens	negative	3515	4	135
GCA_026326015.1	M. morganii	2020	Africa	Homo sapiens	negative	3732	5	136
GCA_026330455.1	M. morganii	2020	Asia	Homo sapiens	negative	3446	2	135
GCA_026354235.1	M. morganii	2020	South America	Homo sapiens	negative	3599	4	130
GCA_026354195.1	M. morganii	2020	South America	Homo sapiens	negative	4007	24	141
GCA_026298995.1	M. morganii	2020	South America	Homo sapiens	negative	3820	4	135
GCA_026354295.1	M. morganii	2020	South America	Homo sapiens	negative	3849	4	137
GCA_026354155.1	M. morganii	2020	South America	Homo sapiens	negative	4025	22	141
GCA_026303415.1	M. morganii	2020	South America	Homo sapiens	negative	3752	20	141
GCA_026350955.1	M. morganii	2020	Europe	Homo sapiens	negative	3605	2	134
GCA_026348575.1	M. morganii	2020	Asia	Homo sapiens	negative	3646	2	132
GCA_026348615.1	M. morganii	2020	Asia	Homo sapiens	negative	3704	12	134
GCA_026298875.1	M. morganii	2020	Europe	Homo sapiens	negative	3807	22	137
GCA_949482955.1	M. morganii	2014	unknown	Animal	negative	3201	2	126
GCA_949789215.1	M. sibonii	2011	Europe	Animal	positive	3915	3	129
GCA_963512945.1	M. morganii	2018	unknown	Homo sapiens	negative	3704	1	132
GCA_937924875.1	M. morganii	2015	unknown	Homo sapiens	negative	3653	2	135
GCA_016085875.2	M. morganii	unknown	unknown	unknown	negative	3633	4	138
GCA_016085695.2	M. morganii	unknown	unknown	unknown	negative	3900	4	140
GCA_017956115.2	M. morganii	unknown	unknown	unknown	negative	3683	2	139
GCA_000752335.1	M. morganii	unknown	unknown	unknown	negative	4020	14	135
GCA_900635025.1	M. morganii	unknown	unknown	unknown	negative	4281	2	130
GCA_900478755.1	M. morganii	unknown	unknown	Homo sapiens	negative	3667	2	140
GCA_000530115.1	M. morganii	unknown	Oceania	unknown	negative	4074	12	134
GCA_900453135.1	M. morganii	1920	unknown	unknown	negative	3663	2	138
GCA_902387845.1	M. morganii	unknown	unknown	Homo sapiens	negative	3667	2	140
GCA_902387785.1	M. sibonii	unknown	North America	Homo sapiens	positive	3691	3	130
GCA_018165895.1	M. morganii	2018	unknown	unknown	negative	3811	2	132
GCA_018164315.1	M. morganii	2018	unknown	unknown	negative	3787	28	133
GCA_021048205.1	M. morganii	2017	Europe	Homo sapiens	negative	3630	6	130
GCA_021048005.1	M. morganii	2016	Europe	Homo sapiens	negative	3683	18	140
GCA_000307755.2	M. morganii	unknown	unknown	unknown	negative	3947	12	134
GCA_000286435.2	M. morganii	2009	Asia	Homo sapiens	negative	3532	3	133
GCA_000633515.1	M. intermedius	unknown	Asia	Environmental	positive	4349	2	127
GCA_000783955.2	M. morganii	2013	North America	Homo sapiens	negative	3734	2	141
GCA_000747035.1	M. morganii	2013	Asia	Homo sapiens	negative	3344	1	134
GCA_000770295.1	M. morganii	2014	North America	Homo sapiens	negative	4082	4	128
GCA_001006565.1	M. sibonii	2013	Asia	Environmental	positive	3887	5	129
GCA_001066745.1	M. morganii	unknown	North America	unknown	negative	3788	2	132
GCA_001066005.1	M. morganii	unknown	North America	unknown	negative	3591	8	130
GCA_000966695.1	M. morganii	unknown	unknown	Homo sapiens	negative	3825	2	139
GCA_001274995.1	M. sibonii	2013	North America	Homo sapiens	positive	3691	3	130
GCA_001263435.1	M. sibonii	unknown	Europe	Animal	positive	4052	16	130
GCA_001558895.2	M. morganii	2014	North America	unknown	negative	3658	6	140
GCA_002968775.1	M. morganii	unknown	unknown	unknown	negative	3944	20	136
GCA_003071325.1	M. morganii	unknown	unknown	unknown	negative	4097	8	129
GCA_001653675.1	M. morganii	2013	Europe	Environmental	negative	3586	8	128
GCA_900142745.1	M. morganii	unknown	unknown	unknown	negative	3630	2	132
GCA_016086015.2	M. morganii	2016	North America	Homo sapiens	negative	3720	18	135
GCA_016074935.1	M. morganii	2014	Asia	unknown	negative	4158	21	133
GCA_002416605.1	M. morganii	2013	Africa	Homo sapiens	negative	3737	2	133
GCA_002417235.1	M. morganii	2013	Africa	Homo sapiens	negative	4008	5	138
GCA_015892085.1	M. intermedius	2010	North America	Environmental	positive	4252	4	126
GCA_015892125.1	M. intermedius	2011	North America	Animal	positive	4264	4	126
GCA_002180575.1	M. morganii	2013	North America	Homo sapiens	negative	3913	6	136
GCA_002077675.1	M. morganii	2015	North America	Environmental	negative	3272	2	137
GCA_002077705.1	M. morganii	2015	North America	Environmental	negative	3342	2	137
GCA_002029935.1	M. morganii	2013	South America	Homo sapiens	negative	3893	11	134
GCA_016084435.2	M. morganii	2017	North America	Homo sapiens	negative	3881	8	134
GCA_002185325.2	M. morganii	2013	North America	Homo sapiens	negative	3723	6	135
GCA_002184465.2	M. morganii	2015	North America	Homo sapiens	negative	3634	2	138
GCA_002386305.1	M. morganii	2014	North America	unknown	negative	3850	1	135
GCA_002588265.1	M. morganii	2014	North America	Homo sapiens	negative	4320	15	141
GCA_003996855.1	M. variant1	2010	Oceania	Animal	positive	3719	1	116
GCA_024803285.1	M. morganii	2013	Europe	Homo sapiens	negative	3985	34	133
GCA_003034205.2	M. sibonii	2017	Europe	Environmental	positive	4168	3	129
GCA_015178935.1	M. morganii	2015	Asia	Homo sapiens	negative	4217	2	137
GCA_002847885.1	M. morganii	2015	North America	Homo sapiens	negative	3633	9	133
GCA_002891475.1	M. morganii	2017	Asia	Homo sapiens	negative	3505	2	141
GCA_002946575.1	M. morganii	2015	Asia	Homo sapiens	negative	3840	19	141
GCA_009389505.1	M. morganii	2017	Asia	Animal	negative	3658	1	129
GCA_009389535.1	M. morganii	2017	Asia	Environmental	negative	3664	2	129
GCA_009389515.1	M. morganii	2018	Asia	Environmental	negative	3673	2	124
GCA_006517665.1	M. morganii	2016	South America	Homo sapiens	negative	3477	1	133
GCA_003287815.1	M. morganii	2015	Europe	Homo sapiens	negative	3766	2	140
GCA_003340585.1	M. morganii	2014	Europe	Homo sapiens	negative	3562	2	140
GCA_003390295.1	M. morganii	2014	Europe	Homo sapiens	negative	3614	1	136
GCA_003573445.1	M. morganii	2018	Asia	Homo sapiens	negative	3602	2	140
GCA_003955965.1	M. morganii	2016	Asia	Unknown	negative	3640	3	136
GCA_003852695.1	M. morganii	2018	Europe	Homo sapiens	negative	3919	17	133
GCA_003968785.1	M. morganii	unknown	unknown	unknown	negative	3716	9	126
GCA_003970205.1	M. morganii	unknown	unknown	unknown	negative	3953	18	132
GCA_004349695.1	M. morganii	2018	North America	Homo sapiens	negative	3676	2	132
GCA_006094455.1	M. morganii	unknown	unknown	unknown	negative	3647	2	140
GCA_032471435.1	M. morganii	2014	North America	Homo sapiens	negative	3510	2	134
GCA_032471035.1	M. morganii	2014	North America	Homo sapiens	negative	3474	2	135
GCA_032482535.1	M. morganii	2015	North America	Homo sapiens	negative	3660	3	138
GCA_032504385.1	M. morganii	2015	North America	Homo sapiens	negative	3609	8	133
GCA_032504005.1	M. morganii	2015	North America	Homo sapiens	negative	3712	8	135
GCA_013378135.1	M. morganii	2016	Asia	Animal	negative	3537	2	132
GCA_016071255.1	M. sibonii	2018	North America	Environmental	positive	3817	6	132
GCA_016071055.1	M. morganii	2017	North America	Environmental	negative	3816	2	131
GCA_016071155.1	M. sibonii	2018	North America	Environmental	positive	3787	6	131
GCA_016070985.1	M. sibonii	2018	North America	Environmental	positive	3748	6	130
GCA_009822545.1	M. morganii	unknown	unknown	Animal	negative	3949	22	139
GCA_009822245.1	M. morganii	unknown	unknown	Animal	negative	3708	16	133
GCA_019402645.1	M. variant2	2016	Europe	Animal	positive	3633	1	117
GCA_010597625.1	M. morganii	2014	North America	Homo sapiens	negative	4076	11	137
GCA_010588235.1	M. morganii	2016	North America	Homo sapiens	negative	3856	13	133
GCA_008728955.1	M. morganii	2015	Asia	Environmental	negative	3576	2	132
GCA_011465095.1	M. morganii	2017	Asia	Homo sapiens	negative	3786	20	132
GCA_014050645.1	M. sibonii	unknown	Oceania	Homo sapiens	positive	3747	3	131
GCA_014050635.1	M. morganii	unknown	Oceania	Homo sapiens	negative	3407	2	133
GCA_014050625.1	M. morganii	unknown	Oceania	Homo sapiens	negative	3444	2	132
GCA_014050605.1	M. morganii	unknown	Oceania	Homo sapiens	negative	3795	1	144
GCA_014050615.1	M. morganii	unknown	Oceania	Homo sapiens	negative	3736	2	134
GCA_009647855.1	M. morganii	2018	Asia	Homo sapiens	negative	3562	3	131
GCA_029237325.1	M. sibonii	2019	Europe	Environmental	positive	3738	3	130
GCA_010365245.1	M. morganii	2018	North America	Homo sapiens	negative	3713	15	137
GCA_010748915.1	M. morganii	2018	Asia	Environmental	negative	3744	5	137
GCA_017655285.1	M. morganii	2018	Asia	Homo sapiens	negative	3983	10	136
GCA_011030225.1	M. morganii	2018	Asia	Homo sapiens	negative	3683	4	140
GCA_011030145.1	M. morganii	2019	Asia	Homo sapiens	negative	3707	9	136
GCA_031139475.2	M. morganii	2019	North America	Homo sapiens	negative	4042	14	141
GCA_011754435.1	M. sibonii	unknown	unknown	unknown	positive	4013	11	130
GCA_015937705.3	M. morganii	2019	North America	Homo sapiens	negative	3946	35	140
GCA_036873245.1	M. morganii	2020	Europe	Environmental	negative	4023	13	140
GCA_015553785.1	M. morganii	2015	North America	Homo sapiens	negative	3951	4	129
GCA_022369415.1	M. morganii	2018	Asia	Animal	negative	3766	15	137
GCA_018141465.1	M. morganii	2015	Asia	unknown	negative	3597	20	129
GCA_014284045.1	M. morganii	2011	Asia	unknown	negative	3636	8	134
GCA_014283975.1	M. morganii	2016	Asia	unknown	negative	3629	2	132
GCA_014283965.1	M. morganii	2014	Asia	Homo sapiens	negative	3690	3	128
GCA_014284025.1	M. morganii	2016	Asia	Homo sapiens	negative	3503	2	132
GCA_014283995.1	M. morganii	2014	Asia	Homo sapiens	negative	3763	13	135
GCA_014283925.1	M. morganii	2015	Asia	Homo sapiens	negative	3461	2	133
GCA_014283915.1	M. morganii	2015	Asia	unknown	negative	3392	2	132
GCA_014283905.1	M. morganii	2014	Asia	unknown	negative	3821	5	137
GCA_015902585.1	M. morganii	2016	North America	Homo sapiens	negative	4211	8	130
GCA_015903565.1	M. morganii	2017	North America	unknown	negative	3809	18	133
GCA_015903745.1	M. morganii	2016	North America	Homo sapiens	negative	3836	2	141
GCA_015903665.1	M. intermedius	2016	North America	Homo sapiens	positive	4148	6	128
GCA_014333575.1	M. morganii	2016	Asia	unknown	negative	3632	2	132
GCA_014333515.2	M. morganii	2018	Asia	Environmental	negative	3889	21	141
GCA_016618235.1	M. morganii	2020	Asia	Environmental	negative	3929	56	127
GCA_015356515.1	M. morganii	2019	unknown	Animal	negative	3801	3	136
GCA_016727445.1	M. morganii	unknown	Europe	unknown	negative	3682	1	132
GCA_018475595.1	M. morganii	2015	Asia	Homo sapiens	negative	3881	14	141
GCA_018475565.1	M. morganii	2014	Asia	Homo sapiens	negative	3448	2	132
GCA_018475645.1	M. morganii	2015	Asia	Homo sapiens	negative	3687	21	129
GCA_018475585.1	M. morganii	2017	Asia	Homo sapiens	negative	3846	22	131
GCA_018475545.1	M. morganii	2015	Asia	Homo sapiens	negative	3789	22	133
GCA_018475505.1	M. morganii	2016	Asia	Homo sapiens	negative	3702	9	136
GCA_018475525.1	M. morganii	2013	Asia	Homo sapiens	negative	3726	19	134
GCA_018475445.1	M. morganii	2017	Asia	Homo sapiens	negative	3649	17	137
GCA_018475465.1	M. morganii	2017	Asia	Homo sapiens	negative	3482	9	137
GCA_018475485.1	M. morganii	2014	Asia	Homo sapiens	negative	3679	7	132
GCA_018475425.1	M. morganii	2016	Asia	Homo sapiens	negative	3738	16	137
GCA_018475405.1	M. morganii	2016	Asia	Homo sapiens	negative	3823	17	138
GCA_018475345.1	M. morganii	2015	Asia	Homo sapiens	negative	3928	16	141
GCA_018475385.1	M. morganii	2017	Asia	Homo sapiens	negative	3701	17	135
GCA_018475355.1	M. morganii	2017	Asia	Homo sapiens	negative	3858	14	134
GCA_018475325.1	M. morganii	2016	Asia	Homo sapiens	negative	3562	7	135
GCA_018475305.1	M. morganii	2014	Asia	Homo sapiens	negative	3763	14	135
GCA_018475225.1	M. morganii	2018	Asia	Homo sapiens	negative	3725	8	138
GCA_018475285.1	M. morganii	2017	Asia	Animal	negative	3771	19	133
GCA_018475245.1	M. morganii	2018	Asia	Homo sapiens	negative	3699	19	136
GCA_018475235.1	M. morganii	2017	Asia	Homo sapiens	negative	3701	10	136
GCA_018475205.1	M. morganii	2017	Asia	Homo sapiens	negative	3740	25	131
GCA_018475165.1	M. morganii	2017	Asia	Homo sapiens	negative	3920	15	140
GCA_018475185.1	M. morganii	2017	Asia	Homo sapiens	negative	3680	9	130
GCA_018475125.1	M. morganii	2017	Asia	Animal	negative	3714	20	131
GCA_018475135.1	M. morganii	2015	Asia	Homo sapiens	negative	3494	18	136
GCA_018475105.1	M. morganii	2017	Asia	Homo sapiens	negative	3696	16	134
GCA_018475065.1	M. morganii	2017	Asia	Homo sapiens	negative	3845	22	131
GCA_018475085.1	M. morganii	2016	Asia	Homo sapiens	negative	3673	16	134
GCA_018475045.1	M. morganii	2015	Asia	Homo sapiens	negative	3878	14	141
GCA_018475025.1	M. morganii	2016	Asia	Homo sapiens	negative	3882	9	137
GCA_018474985.1	M. morganii	2016	Asia	Homo sapiens	negative	3761	7	140
GCA_018475005.1	M. morganii	2015	Asia	Homo sapiens	negative	3631	5	133
GCA_018474965.1	M. morganii	2014	Asia	Homo sapiens	negative	3604	3	133
GCA_018474945.1	M. morganii	2014	Asia	Homo sapiens	negative	3801	4	130
GCA_018474925.1	M. morganii	2015	Asia	Homo sapiens	negative	3754	4	134
GCA_018474895.1	M. morganii	2017	Asia	Animal	negative	3603	4	133
GCA_018474845.1	M. morganii	2015	Asia	Homo sapiens	negative	3568	4	130
GCA_018474885.1	M. morganii	2015	Asia	Homo sapiens	negative	3778	4	133
GCA_018474865.1	M. morganii	2015	Asia	Homo sapiens	negative	3696	3	137
GCA_018474805.1	M. morganii	2017	Asia	Homo sapiens	negative	3690	4	141
GCA_018474825.1	M. morganii	2016	Asia	Homo sapiens	negative	3855	3	133
GCA_018474785.1	M. morganii	2017	Asia	Homo sapiens	negative	3401	1	130
GCA_018474745.1	M. morganii	2017	Asia	Homo sapiens	negative	3653	1	138
GCA_018474755.1	M. morganii	2016	Asia	Homo sapiens	negative	3530	1	136
GCA_018474715.1	M. morganii	2015	Asia	Homo sapiens	negative	3784	1	134
GCA_018474685.1	M. morganii	2017	Asia	Homo sapiens	negative	3602	2	133
GCA_018474695.1	M. morganii	2016	Asia	Homo sapiens	negative	3847	1	140
GCA_018474655.1	M. morganii	2014	Asia	Homo sapiens	negative	3583	2	137
GCA_018474645.1	M. morganii	2018	Asia	Homo sapiens	negative	3450	2	134
GCA_018474625.1	M. morganii	2016	Asia	Homo sapiens	negative	3924	3	135
GCA_018474605.1	M. morganii	2017	Asia	Homo sapiens	negative	3553	2	126
GCA_018474585.1	M. morganii	2015	Asia	Homo sapiens	negative	3509	2	135
GCA_018474565.1	M. morganii	2015	Asia	Homo sapiens	negative	3585	3	134
GCA_018474505.1	M. morganii	2015	Asia	Homo sapiens	negative	3670	4	130
GCA_018474545.1	M. morganii	2019	Asia	Homo sapiens	negative	3548	2	132
GCA_018474525.1	M. morganii	2019	Asia	Homo sapiens	negative	3590	1	128
GCA_015698325.1	M. morganii	2018	Asia	Homo sapiens	negative	3724	7	133
GCA_018802405.1	M. morganii	2017	Asia	Homo sapiens	negative	3981	4	134
GCA_018802545.1	M. morganii	2016	Asia	Homo sapiens	negative	3832	10	136
GCA_018802585.1	M. morganii	2013	Asia	Homo sapiens	negative	3738	18	134
GCA_018802465.1	M. morganii	2017	Asia	Homo sapiens	negative	3532	10	139
GCA_018802525.1	M. morganii	2017	Asia	Homo sapiens	negative	3785	22	133
GCA_018802565.1	M. morganii	2016	Asia	Homo sapiens	negative	3710	22	137
GCA_018802505.1	M. morganii	2017	Asia	Homo sapiens	negative	3757	7	132
GCA_018802445.1	M. morganii	2017	Asia	Homo sapiens	negative	3725	19	139
GCA_018802485.1	M. morganii	2015	Asia	Homo sapiens	negative	3809	23	133
GCA_018802425.1	M. morganii	2015	Asia	Homo sapiens	negative	3847	14	141
GCA_016905845.1	M. morganii	2018	Europe	Homo sapiens	negative	3773	10	131
GCA_016939515.1	M. morganii	2018	Europe	Homo sapiens	negative	4025	13	136
GCA_016939575.1	M. morganii	2019	Europe	Homo sapiens	negative	4051	15	141
GCA_016939635.1	M. morganii	2019	Europe	Homo sapiens	negative	4100	13	135
GCA_017114545.1	M. morganii	2019	Europe	Homo sapiens	negative	4091	13	137
GCA_019242835.1	M. sibonii	2015	Europe	Environmental	positive	4062	3	123
GCA_019243695.1	M. sibonii	2015	Europe	Environmental	positive	4104	3	130
GCA_019242955.1	M. sibonii	2015	Europe	Environmental	positive	3858	3	129
GCA_019243055.1	M. sibonii	2015	Europe	Environmental	positive	4052	3	128
GCA_019243165.1	M. sibonii	2015	Europe	Environmental	positive	3824	3	135
GCA_019243235.1	M. sibonii	2015	Europe	Environmental	positive	4101	3	128
GCA_019243335.1	M. sibonii	2014	Europe	Environmental	positive	4117	3	129
GCA_019243435.1	M. sibonii	2014	Europe	Environmental	positive	4124	3	129
GCA_019243485.1	M. sibonii	2014	Europe	Environmental	positive	4115	3	129
GCA_019243605.1	M. sibonii	2017	Europe	Environmental	positive	3972	3	128
GCA_018456285.1	M. morganii	2017	Asia	Homo sapiens	negative	3993	6	134
GCA_018456265.1	M. morganii	2017	Asia	Homo sapiens	negative	3833	19	132
GCA_018456225.1	M. sibonii	2016	Asia	Animal	positive	3913	9	130
GCA_019243775.1	M. morganii	1905	Europe	Homo sapiens	negative	3598	2	131
GCA_018441705.1	M. morganii	2018	Europe	Unknown	negative	3611	2	132
GCA_018798965.1	M. morganii	unknown	Asia	Environmental	negative	3352	1	134
GCA_016925135.1	M. morganii	unknown	Asia	Environmental	negative	3170	1	127
GCA_016925175.1	M. morganii	unknown	Asia	Environmental	negative	3127	1	126
GCA_019351555.1	M. morganii	2017	North America	Homo sapiens	negative	3774	11	138
GCA_031130565.1	M. morganii	2017	Africa	unknown	negative	3983	18	134
GCA_019134515.1	M. intermedius	2010	North America	Homo sapiens	positive	4019	6	127
GCA_020911745.1	M. sibonii	unknown	unknown	Homo sapiens	positive	3920	3	132
GCA_025544815.1	M. morganii	2019	Africa	Animal	negative	3432	3	129
GCA_025544775.1	M. morganii	2019	Africa	Animal	negative	3475	1	127
GCA_025544695.1	M. intermedius	2019	Africa	Animal	positive	3871	2	126
GCA_025536615.1	M. intermedius	2019	Africa	Animal	positive	3822	3	127
GCA_025536375.1	M. intermedius	2019	Africa	Environmental	positive	4064	2	128
GCA_025536355.1	M. intermedius	2019	Africa	Environmental	positive	3899	2	125
GCA_025536335.1	M. intermedius	2019	Africa	Environmental	positive	3967	2	128
GCA_025536235.1	M. intermedius	2019	Africa	Environmental	positive	3912	2	126
GCA_019052875.1	M. morganii	2018	Asia	Homo sapiens	negative	3785	6	138
GCA_022741325.1	M. morganii	2017	Africa	Homo sapiens	negative	4426	2	132
GCA_019733215.1	M. morganii	unknown	unknown	unknown	negative	4024	19	134
GCA_019733115.1	M. morganii	unknown	unknown	unknown	negative	4027	19	134
GCA_019724435.1	M. morganii	2019	North America	Homo sapiens	negative	3900	14	141
GCA_023039915.1	M. morganii	unknown	Asia	unknown	negative	3853	8	141
GCA_031138975.2	M. morganii	2021	North America	Homo sapiens	negative	3938	23	133
GCA_029492265.1	M. morganii	unknown	Asia	unknown	negative	4158	21	133
GCA_023364375.1	M. morganii	unknown	Asia	unknown	negative	3847	14	134
GCA_021460795.1	M. morganii	2020	Asia	Homo sapiens	negative	3633	8	131
GCA_020677485.3	M. morganii	2019	North America	Homo sapiens	negative	3890	14	141
GCA_020790175.1	M. morganii	2018	Asia	Animal	negative	3828	26	131
GCA_033445885.1	M. morganii	2014	North America	unknown	negative	3947	20	139
GCA_022162965.1	M. morganii	2016	Europe	Homo sapiens	negative	4018	26	138
GCA_022109475.1	M. morganii	2016	Europe	Homo sapiens	negative	3828	27	133
GCA_026229025.1	M. morganii	unknown	Europe	Homo sapiens	negative	3903	12	131
GCA_021544095.1	M. morganii	2016	Europe	Homo sapiens	negative	4150	38	137
GCA_021544935.1	M. morganii	2014	Europe	Homo sapiens	negative	3895	38	129
GCA_021803965.4	M. morganii	2014	North America	Homo sapiens	negative	3961	27	138
GCA_021810255.2	M. morganii	2020	North America	Homo sapiens	negative	3813	20	137
GCA_021803955.4	M. morganii	2021	North America	Homo sapiens	negative	3855	20	137
GCA_025149705.1	M. morganii	2019	North America	Homo sapiens	negative	3666	3	134
GCA_028061055.3	M. morganii	2022	North America	unknown	negative	4099	32	140
GCA_028061075.3	M. morganii	2022	North America	Homo sapiens	negative	4080	32	141
GCA_022389665.1	M. morganii	2020	North America	Unknown	negative	3956	16	134
GCA_022416955.2	M. sibonii	2021	North America	Homo sapiens	positive	4279	31	131
GCA_022916215.3	M. sibonii	2022	North America	unknown	positive	3956	16	131
GCA_022881735.3	M. morganii	2021	North America	Homo sapiens	negative	4114	32	141
GCA_022881995.3	M. morganii	2021	North America	Homo sapiens	negative	4017	30	140
GCA_025176565.1	M. sibonii	2021	Asia	Animal	positive	4151	9	130
GCA_025175005.1	M. morganii	2021	Asia	Animal	negative	4140	23	134
GCA_023092905.3	M. morganii	2022	North America	unknown	negative	3724	39	133
GCA_023093055.3	M. morganii	2022	North America	unknown	negative	3668	38	131
GCA_023203295.3	M. morganii	2022	North America	unknown	negative	3948	38	138
GCA_025398975.1	M. morganii	2021	Asia	Homo sapiens	negative	4037	2	135
GCA_031138415.2	M. morganii	2022	North America	Homo sapiens	negative	3868	24	134
GCA_031154165.1	M. morganii	2017	Oceania	Homo sapiens	negative	3918	19	142
GCA_030928245.1	M. morganii	2019	North America	Homo sapiens	negative	3583	8	129
GCA_024107895.3	M. morganii	2022	North America	unknown	negative	3903	26	133
GCA_025035325.1	M. morganii	2020	North America	unknown	negative	3807	10	140
GCA_024164765.3	M. morganii	2022	North America	Homo sapiens	negative	3964	28	139
GCA_024164305.1	M. morganii	2022	North America	Homo sapiens	negative	3961	28	139
GCA_025028635.3	M. morganii	2022	North America	unknown	negative	4020	32	142
GCA_025987845.1	M. morganii	unknown	unknown	unknown	negative	4051	12	140
GCA_026627725.1	M. sibonii	2022	North America	Homo sapiens	positive	4052	14	130
GCA_024917155.1	M. morganii	2017	Asia	Homo sapiens	negative	3893	14	137
GCA_031630335.1	M. morganii	2019	South America	unknown	negative	4142	14	134
GCA_031630375.1	M. morganii	2021	South America	unknown	negative	4370	13	134
GCA_026341575.1	M. morganii	2019	Asia	Animal	negative	4050	12	133
GCA_031145865.2	M. morganii	2022	North America	Homo sapiens	negative	4223	28	141
GCA_025979245.1	M. morganii	2017	Oceania	unknown	negative	3459	2	131
GCA_025972085.1	M. morganii	2017	Oceania	unknown	negative	3644	6	134
GCA_025979305.1	M. morganii	2017	Oceania	unknown	negative	3731	28	134
GCA_025974695.1	M. morganii	2017	Oceania	unknown	negative	3923	8	126
GCA_025979345.1	M. morganii	2017	Oceania	unknown	negative	3668	18	137
GCA_025979385.1	M. morganii	2017	Oceania	unknown	negative	3614	2	127
GCA_025980565.1	M. morganii	2017	Oceania	unknown	negative	4062	22	133
GCA_025979365.1	M. morganii	2017	Oceania	unknown	negative	3513	4	136
GCA_025969325.1	M. morganii	2017	Oceania	unknown	negative	3539	2	132
GCA_025972885.1	M. morganii	2017	Oceania	unknown	negative	3740	25	134
GCA_025972945.1	M. morganii	2017	Oceania	unknown	negative	3715	4	136
GCA_025979425.1	M. morganii	2017	Oceania	unknown	negative	3801	6	134
GCA_025982565.1	M. morganii	2017	Oceania	unknown	negative	3604	4	135
GCA_025969685.1	M. sibonii	2017	Oceania	unknown	positive	3784	6	129
GCA_025979405.1	M. morganii	2017	Oceania	unknown	negative	3619	6	138
GCA_025969725.1	M. morganii	2017	Oceania	unknown	negative	3822	6	133
GCA_025979465.1	M. morganii	2017	Oceania	unknown	negative	3787	25	134
GCA_025972985.1	M. morganii	2017	Oceania	unknown	negative	3935	8	130
GCA_025970845.1	M. morganii	2017	Oceania	unknown	negative	3662	3	130
GCA_025970865.1	M. morganii	2017	Oceania	unknown	negative	3655	2	129
GCA_025979485.1	M. morganii	2017	Oceania	unknown	negative	4260	38	141
GCA_025979505.1	M. morganii	2017	Oceania	unknown	negative	3917	32	134
GCA_025969865.1	M. morganii	2017	Oceania	unknown	negative	3442	3	130
GCA_025979525.1	M. sibonii	2017	Oceania	unknown	positive	3809	8	130
GCA_025969745.1	M. morganii	2017	Oceania	unknown	negative	3799	28	134
GCA_025979545.1	M. morganii	2017	Oceania	unknown	negative	4279	33	141
GCA_025969705.1	M. morganii	2017	Oceania	unknown	negative	3546	2	138
GCA_025974685.1	M. morganii	2017	Oceania	unknown	negative	3684	2	134
GCA_025972055.1	M. morganii	2018	Oceania	unknown	negative	3524	2	130
GCA_025932355.3	M. morganii	2022	North America	Homo sapiens	negative	4278	18	134
GCA_027727015.1	M. sibonii	2016	North America	Animal	positive	4291	6	133
GCA_027727095.1	M. intermedius	2019	North America	Animal	positive	4417	4	131
GCA_027727055.1	M. intermedius	2019	North America	Animal	positive	4306	4	128
GCA_027727445.1	M. intermedius	2021	North America	Animal	positive	4305	4	128
GCA_036528535.1	M. morganii	2022	Asia	Homo sapiens	negative	3765	3	138
GCA_036528555.1	M. morganii	2022	Asia	Homo sapiens	negative	3764	3	138
GCA_032742215.1	M. morganii	2022	Asia	Homo sapiens	negative	3995	34	141
GCA_032737625.1	M. morganii	2022	Asia	Homo sapiens	negative	3923	34	139
GCA_028175235.3	M. morganii	2022	North America	Homo sapiens	negative	4212	30	131
GCA_028620515.1	M. sibonii	2022	North America	Environmental	positive	3747	3	130
GCA_028748085.1	M. intermedius	2022	North America	Environmental	negative	4321	3	132
GCA_028173445.1	M. sibonii	2022	North America	Homo sapiens	positive	3774	6	128
GCA_028172445.1	M. sibonii	2022	North America	Homo sapiens	positive	3816	6	130
GCA_028367355.3	M. morganii	2023	North America	Homo sapiens	negative	4193	25	139
GCA_028394545.3	M. morganii	2023	North America	Homo sapiens	negative	4600	26	138
GCA_028461745.1	M. morganii	2022	North America	Homo sapiens	negative	3954	38	134
GCA_028546535.3	M. morganii	2022	North America	Homo sapiens	negative	3951	17	141
GCA_028867915.1	M. morganii	2021	North America	Homo sapiens	negative	3658	5	138
GCA_028638575.3	M. sibonii	2020	North America	Homo sapiens	positive	4015	17	131
GCA_029323375.1	M. morganii	2023	North America	unknown	negative	3621	10	136
GCA_029383145.1	M. morganii	2022	Europe	Homo sapiens	negative	4872	11	128
GCA_029587195.3	M. morganii	2023	North America	Homo sapiens	negative	3640	12	133
GCA_032988625.1	M. morganii	2017	North America	Homo sapiens	negative	3870	28	133
GCA_032973465.1	M. morganii	2018	North America	Homo sapiens	negative	4018	16	135
GCA_032992765.1	M. intermedius	2016	North America	unknown	positive	4441	8	128
GCA_029735795.1	M. morganii	2023	North America	Homo sapiens	negative	3735	7	134
GCA_030056175.1	M. morganii	2018	Africa	Homo sapiens	negative	3691	11	133
GCA_031154325.1	M. morganii	2023	North America	Environmental	negative	3978	19	137
GCA_031154295.1	M. morganii	2023	North America	Environmental	negative	3875	6	132
GCA_031144185.2	M. morganii	2023	North America	Homo sapiens	negative	3671	19	140
GCA_031153815.1	M. morganii	2023	North America	Environmental	negative	3870	2	141
GCA_031153835.1	M. morganii	2023	North America	Environmental	negative	3619	4	137
GCA_031169855.1	M. morganii	2023	North America	Environmental	negative	3815	6	137
GCA_030127185.1	M. morganii	2020	Asia	Animal	negative	3626	1	133
GCA_031152775.1	M. morganii	2023	North America	Environmental	negative	3651	4	136
GCA_031152795.1	M. morganii	2023	North America	Environmental	negative	3560	4	137
GCA_030177045.1	M. morganii	2022	Europe	Homo sapiens	negative	4083	14	140
GCA_031141965.1	M. morganii	2023	North America	Environmental	negative	3979	8	134
GCA_031141565.2	M. sibonii	2023	North America	Homo sapiens	positive	4181	30	129
GCA_030164825.1	M. morganii	2023	North America	Homo sapiens	negative	3768	16	140
GCA_030411305.1	M. morganii	2022	North America	Homo sapiens	negative	3886	2	135
GCA_030370735.1	M. morganii	2023	Asia	Homo sapiens	negative	3756	40	130
GCA_030379305.1	M. sibonii	2010	Asia	unknown	positive	4006	8	129
GCA_031115135.2	M. morganii	2023	North America	Homo sapiens	negative	3746	4	137
GCA_031114395.2	M. intermedius	2023	North America	Homo sapiens	positive	4145	8	129
GCA_031112365.1	M. morganii	2022	North America	Homo sapiens	negative	3679	16	137
GCA_031110465.2	M. morganii	2023	North America	Homo sapiens	negative	4038	42	131
GCA_039105085.1	M. morganii	2013	Europe	Homo sapiens	negative	3813	12	132
GCA_039105095.1	M. morganii	2013	Europe	Homo sapiens	negative	3830	11	132
GCA_039105065.1	M. morganii	2013	Europe	Homo sapiens	negative	3869	12	132
GCA_039104995.1	M. morganii	2013	Europe	Homo sapiens	negative	3830	12	132
GCA_039105015.1	M. morganii	2014	Europe	Homo sapiens	negative	3831	12	132
GCA_039104975.1	M. morganii	2014	Europe	Homo sapiens	negative	3910	3	127
GCA_039104945.1	M. morganii	2014	Europe	Homo sapiens	negative	3937	7	132
GCA_039104915.1	M. morganii	2015	Europe	Homo sapiens	negative	3775	12	132
GCA_039104875.1	M. morganii	2015	Europe	Homo sapiens	negative	3777	12	132
GCA_039104845.1	M. morganii	2015	Europe	Homo sapiens	negative	3831	12	132
GCA_039104785.1	M. morganii	2015	Europe	Homo sapiens	negative	3943	10	127
GCA_039104815.1	M. morganii	2015	Europe	Homo sapiens	negative	3773	12	132
GCA_039104745.1	M. morganii	2015	Europe	Homo sapiens	negative	3766	11	132
GCA_039104695.1	M. morganii	2015	Europe	Homo sapiens	negative	3773	14	130
GCA_039104645.1	M. morganii	2015	Europe	Homo sapiens	negative	3865	12	132
GCA_039104615.1	M. morganii	2015	Europe	Homo sapiens	negative	3757	12	133
GCA_039104715.1	M. morganii	2015	Europe	Homo sapiens	negative	3463	3	123
GCA_039104565.1	M. morganii	2015	Europe	Homo sapiens	negative	3773	12	132
GCA_039104505.1	M. morganii	2015	Europe	Homo sapiens	negative	3756	12	133
GCA_039104455.1	M. morganii	2015	Europe	Homo sapiens	negative	3559	2	127
GCA_039104395.1	M. morganii	2015	Europe	Homo sapiens	negative	3867	11	137
GCA_039104425.1	M. morganii	2016	Europe	Homo sapiens	negative	3860	12	136
GCA_039104365.1	M. morganii	2016	Europe	Homo sapiens	negative	3760	12	137
GCA_039104325.1	M. morganii	2016	Europe	Homo sapiens	negative	3772	12	136
GCA_039104255.1	M. morganii	2016	Europe	Homo sapiens	negative	3731	13	135
GCA_039104275.1	M. morganii	2016	Europe	Homo sapiens	negative	3752	13	136
GCA_039104295.1	M. morganii	2016	Europe	Homo sapiens	negative	3543	12	131
GCA_039104195.1	M. morganii	2016	Europe	Homo sapiens	negative	3931	20	140
GCA_039103995.1	M. morganii	2016	Europe	Homo sapiens	negative	3620	12	130
GCA_039104075.1	M. morganii	2016	Europe	Homo sapiens	negative	3857	14	133
GCA_039104145.1	M. morganii	2016	Europe	Homo sapiens	negative	3708	9	136
GCA_039104025.1	M. morganii	2016	Europe	Homo sapiens	negative	3470	12	132
GCA_039103955.1	M. morganii	2016	Europe	Homo sapiens	negative	3695	11	134
GCA_039103835.1	M. intermedius	2017	Europe	Homo sapiens	positive	4264	20	128
GCA_039103905.1	M. morganii	2017	Europe	Homo sapiens	negative	3958	11	137
GCA_039103745.1	M. morganii	2017	Europe	Homo sapiens	negative	3681	12	135
GCA_039103735.1	M. morganii	2017	Europe	Homo sapiens	negative	3760	12	136
GCA_039103725.1	M. morganii	2017	Europe	Homo sapiens	negative	3847	26	133
GCA_039103655.1	M. morganii	2017	Europe	Homo sapiens	negative	3356	13	124
GCA_039103625.1	M. morganii	2017	Europe	Homo sapiens	negative	3617	12	131
GCA_039103515.1	M. morganii	2017	Europe	Homo sapiens	negative	3831	22	132
GCA_039103445.1	M. morganii	2017	Europe	Homo sapiens	negative	3787	13	137
GCA_039103305.1	M. morganii	2017	Europe	Homo sapiens	negative	3443	10	128
GCA_039103405.1	M. morganii	2018	Europe	Homo sapiens	negative	3901	17	133
GCA_039103475.1	M. morganii	2018	Europe	Homo sapiens	negative	3677	13	137
GCA_039103395.1	M. morganii	2018	Europe	Homo sapiens	negative	3989	22	134
GCA_039103265.1	M. morganii	2018	Europe	Homo sapiens	negative	4024	13	137
GCA_039103125.1	M. morganii	2018	Europe	Homo sapiens	negative	3634	4	132
GCA_039103215.1	M. morganii	2018	Europe	Homo sapiens	negative	3621	6	134
GCA_039103155.1	M. morganii	2018	Europe	Homo sapiens	negative	3970	14	140
GCA_039103185.1	M. morganii	2018	Europe	Homo sapiens	negative	3701	10	133
GCA_039103095.1	M. morganii	2019	Europe	Homo sapiens	negative	3775	14	137
GCA_039103025.1	M. morganii	2019	Europe	Homo sapiens	negative	3823	11	137
GCA_039103015.1	M. morganii	2019	Europe	Homo sapiens	negative	3966	14	136
GCA_039102865.1	M. morganii	2019	Europe	Homo sapiens	negative	3765	12	136
GCA_039102935.1	M. morganii	2019	Europe	Homo sapiens	negative	3825	20	136
GCA_039102705.1	M. morganii	2020	Europe	Homo sapiens	negative	3766	12	137
GCA_039102675.1	M. morganii	2020	Europe	Homo sapiens	negative	3907	5	136
GCA_039102745.1	M. morganii	2020	Europe	Homo sapiens	negative	3775	16	133
GCA_039102585.1	M. morganii	2020	Europe	Homo sapiens	negative	3549	6	130
GCA_039102655.1	M. sibonii	2020	Europe	Homo sapiens	positive	4477	24	129
GCA_039102495.1	M. sibonii	2020	Europe	Homo sapiens	positive	3968	4	132
GCA_039102435.1	M. morganii	2020	Europe	Homo sapiens	negative	3751	4	132
GCA_039102365.1	M. morganii	2020	Europe	Homo sapiens	negative	3655	5	134
GCA_039102265.1	M. morganii	2021	Europe	Homo sapiens	negative	3886	7	134
GCA_039102355.1	M. morganii	2021	Europe	Homo sapiens	negative	3774	13	137
GCA_039102305.1	M. morganii	2009	Europe	Homo sapiens	negative	3632	7	134
GCA_039102185.1	M. morganii	2016	Europe	Homo sapiens	negative	3453	18	127
GCA_039102155.1	M. morganii	2016	Europe	Homo sapiens	negative	3933	12	137
GCA_039102005.1	M. morganii	2016	Europe	Homo sapiens	negative	3510	9	129
GCA_039102085.1	M. morganii	2017	Europe	Homo sapiens	negative	3747	17	138
GCA_039101765.1	M. morganii	2017	Europe	Homo sapiens	negative	3618	6	131
GCA_039101875.1	M. morganii	2017	Europe	Homo sapiens	negative	3764	10	134
GCA_039101925.1	M. morganii	2017	Europe	Homo sapiens	negative	4037	8	134
GCA_039101835.1	M. morganii	2018	Europe	Homo sapiens	negative	3800	5	129
GCA_039101715.1	M. morganii	2018	Europe	Homo sapiens	negative	3867	13	137
GCA_039101585.1	M. morganii	2014	Europe	Homo sapiens	negative	3705	3	134
GCA_039101615.1	M. morganii	2018	Europe	Homo sapiens	negative	3892	5	140
GCA_039101545.1	M. morganii	2016	Europe	Homo sapiens	negative	4072	11	137
GCA_039101485.1	M. morganii	2016	Europe	Homo sapiens	negative	3940	13	137
GCA_039101655.1	M. morganii	2016	Europe	Homo sapiens	negative	3252	4	130
GCA_039101425.1	M. sibonii	2016	Europe	Homo sapiens	positive	4105	4	127
GCA_039101235.1	M. morganii	2011	Oceania	Homo sapiens	negative	3908	11	136
GCA_039101355.1	M. morganii	2011	Oceania	Homo sapiens	negative	3922	19	130
GCA_039101325.1	M. morganii	2016	Oceania	Homo sapiens	negative	3514	13	131
GCA_039101205.1	M. morganii	2014	Europe	Homo sapiens	negative	3558	6	132
GCA_039101005.1	M. morganii	2014	Europe	Homo sapiens	negative	3903	7	128
GCA_039101295.1	M. morganii	2014	Europe	Homo sapiens	negative	3574	21	131
GCA_039100945.1	M. sibonii	2014	Europe	Homo sapiens	positive	3691	6	129
GCA_039100885.1	M. morganii	2015	Europe	Homo sapiens	negative	3413	2	131
GCA_039100905.1	M. morganii	2015	Europe	Homo sapiens	negative	3528	3	132
GCA_039100825.1	M. morganii	2015	Europe	Homo sapiens	negative	3470	9	132
GCA_039100725.1	M. morganii	2015	Europe	Homo sapiens	negative	3386	10	133
GCA_039100625.1	M. morganii	2014	Europe	Homo sapiens	negative	3441	1	132
GCA_039100855.1	M. morganii	2016	Europe	Homo sapiens	negative	3577	2	135
GCA_039100585.1	M. morganii	2015	Europe	Homo sapiens	negative	3890	2	136
GCA_039100685.1	M. morganii	2015	Europe	Homo sapiens	negative	3894	9	135
GCA_039100535.1	M. morganii	2015	Europe	Homo sapiens	negative	3428	2	133
GCA_039100445.1	M. morganii	2016	Europe	Homo sapiens	negative	3677	2	134
GCA_039100405.1	M. morganii	2016	Europe	Homo sapiens	negative	3744	8	136
GCA_039100335.1	M. sibonii	2016	Europe	Homo sapiens	positive	3806	4	131
GCA_039100305.1	M. morganii	2016	Europe	Homo sapiens	negative	3816	6	135
GCA_039100475.1	M. morganii	2017	Europe	Homo sapiens	negative	3542	2	135
GCA_039100215.1	M. morganii	2017	Europe	Homo sapiens	negative	3439	8	130
GCA_039100015.1	M. sibonii	2017	Europe	Homo sapiens	positive	3640	7	124
GCA_039100155.1	M. morganii	2017	Europe	Homo sapiens	negative	3296	1	128
GCA_039099955.1	M. morganii	2017	Europe	Homo sapiens	negative	3539	11	132
GCA_039100055.1	M. morganii	2017	Europe	Homo sapiens	negative	3559	2	132
GCA_039099735.1	M. sibonii	2017	Europe	Homo sapiens	positive	3389	4	112
GCA_039099825.1	M. morganii	2017	Europe	Homo sapiens	negative	3529	9	134
GCA_039099855.1	M. morganii	2018	Europe	Homo sapiens	negative	3500	12	133
GCA_039099795.1	M. morganii	2012	Europe	Homo sapiens	negative	3489	11	132
GCA_039099485.1	M. morganii	2013	Europe	Homo sapiens	negative	3817	11	138
GCA_039099635.1	M. morganii	2013	Europe	Homo sapiens	negative	3217	11	131
GCA_039099525.1	M. morganii	2014	Europe	Homo sapiens	negative	4002	13	139
GCA_039099565.1	M. morganii	2014	Europe	Homo sapiens	negative	3478	15	131
GCA_039100115.1	M. morganii	2014	Europe	Homo sapiens	negative	3583	10	128
GCA_039513255.1	M. morganii	2014	Europe	Homo sapiens	negative	3429	9	127
GCA_039099315.1	M. sibonii	2015	Europe	Homo sapiens	positive	4111	13	129
GCA_039099265.1	M. morganii	2015	Europe	Homo sapiens	negative	3578	6	132
GCA_039099365.1	M. sibonii	2015	Europe	Homo sapiens	positive	3845	13	129
GCA_039099335.1	M. sibonii	2016	Europe	Homo sapiens	positive	4114	19	128
GCA_039099185.1	M. sibonii	2016	Europe	Homo sapiens	positive	4207	10	126
GCA_039099145.1	M. morganii	2016	Europe	Homo sapiens	negative	3621	11	130
GCA_039099005.1	M. morganii	2016	Europe	Homo sapiens	negative	3754	11	131
GCA_039099115.1	M. morganii	2016	Europe	Homo sapiens	negative	3611	3	136
GCA_039098965.1	M. morganii	2017	Europe	Homo sapiens	negative	3619	12	129
GCA_039098935.1	M. morganii	2017	Europe	Homo sapiens	negative	3561	9	133
GCA_039098835.1	M. morganii	2017	Europe	Homo sapiens	negative	3620	9	132
GCA_039098715.1	M. morganii	2017	Europe	Homo sapiens	negative	3772	8	134
GCA_039098805.1	M. morganii	2017	Europe	Homo sapiens	negative	3484	17	130
GCA_039098665.1	M. morganii	2017	Europe	Homo sapiens	negative	3435	17	132
GCA_039098595.1	M. morganii	2017	Europe	Homo sapiens	negative	3669	10	133
GCA_039098545.1	M. sibonii	2017	Europe	Homo sapiens	positive	3463	9	121
GCA_039098425.1	M. morganii	2017	Europe	Homo sapiens	negative	3605	13	127
GCA_039098485.1	M. morganii	2018	Europe	Homo sapiens	negative	3810	11	136
GCA_039098465.1	M. morganii	2018	Europe	Homo sapiens	negative	3847	13	139
GCA_039098365.1	M. morganii	2018	Europe	Homo sapiens	negative	3815	12	130
GCA_039098255.1	M. morganii	2018	Europe	Homo sapiens	negative	3785	11	129
GCA_039098305.1	M. morganii	2018	Europe	Homo sapiens	negative	3835	15	133
GCA_039098205.1	M. morganii	2018	Europe	Homo sapiens	negative	3969	25	133
GCA_039098195.1	M. morganii	2018	Europe	Homo sapiens	negative	3909	15	137
GCA_039098105.1	M. morganii	2016	Europe	Homo sapiens	negative	3588	2	130
GCA_039097965.1	M. morganii	2017	Europe	Homo sapiens	negative	3573	2	134
GCA_039098045.1	M. morganii	2017	Europe	Homo sapiens	negative	3350	8	128
GCA_039097995.1	M. morganii	2018	Europe	Homo sapiens	negative	3493	11	132
GCA_039097935.1	M. morganii	2021	Europe	Homo sapiens	negative	3772	3	130
GCA_039097885.1	M. morganii	2021	Europe	Homo sapiens	negative	3789	1	141
GCA_039097765.1	M. morganii	2018	Europe	Homo sapiens	negative	3606	8	134
GCA_039097725.1	M. intermedius	2016	Europe	Homo sapiens	positive	4187	3	126
GCA_039097815.1	M. morganii	2017	Europe	Homo sapiens	negative	3811	5	137
GCA_039097795.1	M. morganii	2018	Europe	Homo sapiens	negative	3880	12	135
GCA_039097655.1	M. morganii	2018	Europe	Homo sapiens	negative	3844	9	133
GCA_039097575.1	M. morganii	2018	Europe	Homo sapiens	negative	3787	10	133
GCA_039097555.1	M. morganii	2018	Europe	Homo sapiens	negative	3825	10	133
GCA_039097525.1	M. morganii	2018	Europe	Homo sapiens	negative	3905	5	134
GCA_039097495.1	M. morganii	2018	Europe	Homo sapiens	negative	3820	12	133
GCA_039097415.1	M. morganii	2019	Europe	Homo sapiens	negative	3843	7	136
GCA_039097355.1	M. morganii	2019	Europe	Homo sapiens	negative	3925	10	133
GCA_039097315.1	M. morganii	2019	Europe	Homo sapiens	negative	3870	10	131
GCA_039097275.1	M. morganii	2019	Europe	Homo sapiens	negative	3906	10	134
GCA_039097205.1	M. morganii	2019	Europe	Homo sapiens	negative	3968	9	136
GCA_039097155.1	M. morganii	2019	Europe	Homo sapiens	negative	3981	12	136
GCA_039097045.1	M. morganii	2019	Europe	Homo sapiens	negative	3964	6	141
GCA_039097085.1	M. morganii	2020	Europe	Homo sapiens	negative	3957	10	134
GCA_039096875.1	M. morganii	2020	Europe	Homo sapiens	negative	4009	10	134
GCA_039096795.1	M. morganii	2020	Europe	Homo sapiens	negative	3909	9	135
GCA_039096745.1	M. morganii	2020	Europe	Homo sapiens	negative	3970	10	134
GCA_039096485.1	M. morganii	2020	Europe	Homo sapiens	negative	3842	10	132
GCA_039096395.1	M. morganii	2020	Europe	Homo sapiens	negative	4000	10	133
GCA_031105285.2	M. morganii	2023	North America	unknown	negative	3912	2	146
GCA_031105045.2	M. morganii	2022	North America	unknown	negative	3809	2	135
GCA_031105085.2	M. morganii	2022	North America	Homo sapiens	negative	3945	2	146
GCA_031104885.2	M. morganii	2022	North America	Homo sapiens	negative	3839	4	139
GCA_031105065.2	M. morganii	2023	North America	unknown	negative	3925	34	138
GCA_031105005.2	M. morganii	2022	North America	unknown	negative	3556	2	131
GCA_031104945.2	M. morganii	2022	North America	Homo sapiens	negative	3879	18	139
GCA_038406735.1	M. morganii	2021	Asia	Animal	negative	3693	19	130
GCA_038406725.1	M. morganii	2021	Asia	Animal	negative	3647	3	133
GCA_031190015.1	M. morganii	2023	North America	unknown	negative	4020	14	141
GCA_031432375.1	M. morganii	2020	Asia	unknown	negative	3677	3	133
GCA_031851815.1	M. morganii	2018	Asia	Animal	negative	3722	23	131
GCA_031636435.2	M. morganii	2023	North America	Homo sapiens	negative	3883	12	133
GCA_031640555.2	M. morganii	2023	North America	Homo sapiens	negative	3756	17	131
GCA_032248755.1	M. sibonii	2015	Asia	Homo sapiens	positive	3954	4	133
GCA_032671725.1	M. morganii	2023	Asia	Homo sapiens	negative	3597	1	138
GCA_032150105.1	M. morganii	2023	North America	Homo sapiens	negative	4277	40	141
GCA_032235595.2	M. morganii	2023	North America	Homo sapiens	negative	4130	12	139
GCA_032440525.2	M. morganii	2023	North America	Homo sapiens	negative	3613	12	133
GCA_033552015.1	M. morganii	2022	South America	Homo sapiens	negative	3613	1	128
GCA_033552105.1	M. morganii	2022	South America	Homo sapiens	negative	3647	15	134
GCA_033552095.1	M. morganii	2022	South America	Homo sapiens	negative	3687	6	129
GCA_033551995.1	M. morganii	2022	South America	Homo sapiens	negative	3735	1	126
GCA_032627525.2	M. morganii	2023	North America	Homo sapiens	negative	4070	32	133
GCA_034129885.1	M. morganii	unknown	Europe	Homo sapiens	negative	3537	1	132
GCA_032704605.2	M. morganii	2023	North America	Homo sapiens	negative	4174	24	138
GCA_033131675.2	M. morganii	2023	North America	Homo sapiens	negative	4248	14	137
GCA_033725695.1	M. morganii	2023	North America	Homo sapiens	negative	4106	33	136
GCA_034658535.1	M. morganii	2020	Asia	Homo sapiens	negative	3675	15	140
GCA_034658515.1	M. morganii	2020	Asia	Homo sapiens	negative	3486	2	141
GCA_034658495.1	M. morganii	2020	Asia	Homo sapiens	negative	3711	3	136
GCA_034658435.1	M. morganii	2020	Asia	Homo sapiens	negative	3905	10	141
GCA_034658415.1	M. morganii	2020	Asia	Homo sapiens	negative	3644	1	141
GCA_034658455.1	M. morganii	2020	Asia	Homo sapiens	negative	3554	10	132
GCA_034658395.1	M. morganii	2020	Asia	Homo sapiens	negative	3674	19	131
GCA_034658375.1	M. morganii	2020	Asia	Homo sapiens	negative	3675	19	131
GCA_034658475.1	M. morganii	2020	Asia	Homo sapiens	negative	3634	2	135
GCA_034658355.1	M. morganii	2020	Asia	Homo sapiens	negative	3594	2	141
GCA_034658335.1	M. morganii	2020	Asia	Homo sapiens	negative	3614	5	136
GCA_034658295.1	M. morganii	2020	Asia	Homo sapiens	negative	3784	7	140
GCA_034658315.1	M. morganii	2020	Asia	Homo sapiens	negative	3764	17	131
GCA_034658275.1	M. morganii	2020	Asia	Homo sapiens	negative	3635	8	136
GCA_034658235.1	M. morganii	2020	Asia	Homo sapiens	negative	3614	5	136
GCA_034658255.1	M. morganii	2020	Asia	Homo sapiens	negative	3738	2	139
GCA_034658205.1	M. morganii	2020	Asia	Homo sapiens	negative	3819	15	140
GCA_034658155.1	M. morganii	2020	Asia	Homo sapiens	negative	3570	2	137
GCA_034658195.1	M. morganii	2020	Asia	Homo sapiens	negative	3766	9	141
GCA_034658135.1	M. morganii	2020	Asia	Homo sapiens	negative	3432	1	137
GCA_034658165.1	M. morganii	2020	Asia	Homo sapiens	negative	3519	2	134
GCA_034658095.1	M. morganii	2020	Asia	Homo sapiens	negative	3744	4	138
GCA_034658115.1	M. morganii	2020	Asia	Homo sapiens	negative	3737	11	140
GCA_034658075.1	M. morganii	2020	Asia	Homo sapiens	negative	3470	2	138
GCA_034658025.1	M. morganii	2020	Asia	Homo sapiens	negative	3791	4	131
GCA_034658055.1	M. morganii	2020	Asia	Homo sapiens	negative	3507	8	136
GCA_034657985.1	M. morganii	2020	Asia	Homo sapiens	negative	3944	7	140
GCA_034657975.1	M. morganii	2020	Asia	Homo sapiens	negative	3712	7	131
GCA_034657955.1	M. morganii	2020	Asia	Homo sapiens	negative	3968	15	140
GCA_034657935.1	M. morganii	2020	Asia	Homo sapiens	negative	3726	10	141
GCA_034657915.1	M. morganii	2020	Asia	Homo sapiens	negative	3730	10	141
GCA_034657875.1	M. morganii	2020	Asia	Homo sapiens	negative	3968	15	140
GCA_034657835.1	M. morganii	2020	Asia	Homo sapiens	negative	3507	1	135
GCA_034657855.1	M. morganii	2020	Asia	Homo sapiens	negative	3594	3	136
GCA_034657895.1	M. morganii	2020	Asia	Homo sapiens	negative	3666	4	131
GCA_034657815.1	M. morganii	2020	Asia	Homo sapiens	negative	3573	2	130
GCA_034657795.1	M. morganii	2020	Asia	Homo sapiens	negative	3592	2	135
GCA_034657755.1	M. morganii	2020	Asia	Homo sapiens	negative	3550	2	131
GCA_034657775.1	M. morganii	2020	Asia	Homo sapiens	negative	3796	20	131
GCA_034657715.1	M. morganii	2020	Asia	Homo sapiens	negative	3471	2	138
GCA_034657735.1	M. morganii	2020	Asia	Homo sapiens	negative	3587	9	131
GCA_034657655.1	M. morganii	2020	Asia	Homo sapiens	negative	3661	2	134
GCA_034657675.1	M. morganii	2020	Asia	Homo sapiens	negative	3506	7	130
GCA_034657695.1	M. morganii	2020	Asia	Homo sapiens	negative	3606	3	136
GCA_034657615.1	M. intermedius	2020	Asia	Homo sapiens	positive	3976	3	129
GCA_034657635.1	M. morganii	2020	Asia	Homo sapiens	negative	3507	7	130
GCA_034657595.1	M. morganii	2020	Asia	Homo sapiens	negative	3790	20	131
GCA_034657515.1	M. morganii	2020	Asia	Homo sapiens	negative	3630	7	132
GCA_034657555.1	M. morganii	2020	Asia	Homo sapiens	negative	3589	2	132
GCA_034657535.1	M. morganii	2020	Asia	Homo sapiens	negative	3368	1	140
GCA_034657495.1	M. morganii	2020	Asia	Homo sapiens	negative	3809	1	137
GCA_034657455.1	M. morganii	2020	Asia	Homo sapiens	negative	3676	8	124
GCA_034657435.1	M. morganii	2020	Asia	Homo sapiens	negative	3438	1	134
GCA_034657475.1	M. morganii	2020	Asia	Homo sapiens	negative	3543	2	135
GCA_034657375.1	M. morganii	2020	Asia	Homo sapiens	negative	3604	4	134
GCA_034657415.1	M. morganii	2020	Asia	Homo sapiens	negative	3619	17	134
GCA_034657395.1	M. morganii	2020	Asia	Homo sapiens	negative	3656	8	136
GCA_034657355.1	M. morganii	2020	Asia	Homo sapiens	negative	3750	9	141
GCA_034657335.1	M. morganii	2020	Asia	Homo sapiens	negative	3562	3	132
GCA_034657315.1	M. morganii	2020	Asia	Homo sapiens	negative	3908	11	139
GCA_034657275.1	M. morganii	2020	Asia	Homo sapiens	negative	3716	8	131
GCA_034657295.1	M. morganii	2020	Asia	Homo sapiens	negative	3592	2	133
GCA_034657255.1	M. morganii	2020	Asia	Homo sapiens	negative	3712	8	131
GCA_034657235.1	M. morganii	2020	Asia	Homo sapiens	negative	3874	8	126
GCA_034657215.1	M. morganii	2020	Asia	Homo sapiens	negative	3892	8	137
GCA_034657175.1	M. morganii	2020	Asia	Homo sapiens	negative	3666	14	132
GCA_034657155.1	M. morganii	2020	Asia	Homo sapiens	negative	3605	4	136
GCA_034657135.1	M. morganii	2020	Asia	Homo sapiens	negative	3694	9	135
GCA_034657195.1	M. morganii	2020	Asia	Homo sapiens	negative	3590	2	132
GCA_034657115.1	M. morganii	2020	Asia	Homo sapiens	negative	3693	9	136
GCA_034657095.1	M. morganii	2020	Asia	Homo sapiens	negative	3810	10	141
GCA_034657075.1	M. morganii	2020	Asia	Homo sapiens	negative	3602	9	128
GCA_034657035.1	M. morganii	2020	Asia	Homo sapiens	negative	3604	9	128
GCA_034657055.1	M. morganii	2020	Asia	Homo sapiens	negative	3744	7	135
GCA_034656995.1	M. sibonii	2021	Asia	Homo sapiens	positive	3659	3	130
GCA_034657015.1	M. morganii	2021	Asia	Homo sapiens	negative	3637	2	131
GCA_034656975.1	M. morganii	2021	Asia	Homo sapiens	negative	3618	2	135
GCA_034656955.1	M. morganii	2021	Asia	Homo sapiens	negative	3610	3	133
GCA_034656935.1	M. morganii	2021	Asia	Homo sapiens	negative	3594	2	134
GCA_034656915.1	M. morganii	2021	Asia	Homo sapiens	negative	3576	2	136
GCA_034656895.1	M. sibonii	2021	Asia	Homo sapiens	positive	3838	4	132
GCA_034656875.1	M. morganii	2021	Asia	Homo sapiens	negative	3806	17	136
GCA_034656815.1	M. morganii	2021	Asia	Homo sapiens	negative	3697	8	134
GCA_034656855.1	M. morganii	2021	Asia	Homo sapiens	negative	3760	15	140
GCA_034656835.1	M. morganii	2021	Asia	Homo sapiens	negative	3822	10	140
GCA_034656795.1	M. morganii	2021	Asia	Homo sapiens	negative	3627	8	141
GCA_034656735.1	M. morganii	2021	Asia	Homo sapiens	negative	3658	9	136
GCA_034656755.1	M. morganii	2021	Asia	Homo sapiens	negative	3697	8	134
GCA_034656775.1	M. morganii	2021	Asia	Homo sapiens	negative	3769	6	138
GCA_034656715.1	M. morganii	2021	Asia	Homo sapiens	negative	3709	1	136
GCA_034656695.1	M. morganii	2021	Asia	Homo sapiens	negative	3808	11	131
GCA_034656655.1	M. morganii	2021	Asia	Homo sapiens	negative	3644	2	132
GCA_034656595.1	M. morganii	2021	Asia	Homo sapiens	negative	3586	2	139
GCA_034656675.1	M. morganii	2021	Asia	Homo sapiens	negative	3769	13	140
GCA_034656635.1	M. morganii	2021	Asia	Homo sapiens	negative	3715	6	140
GCA_034656615.1	M. morganii	2021	Asia	Homo sapiens	negative	3738	21	131
GCA_034656575.1	M. morganii	2021	Asia	Homo sapiens	negative	3742	3	133
GCA_034656555.1	M. morganii	2021	Asia	Homo sapiens	negative	3527	1	132
GCA_034656515.1	M. morganii	2021	Asia	Homo sapiens	negative	3610	6	132
GCA_034656535.1	M. morganii	2021	Asia	Homo sapiens	negative	3569	1	136
GCA_034656495.1	M. morganii	2021	Asia	Homo sapiens	negative	3645	11	138
GCA_034656455.1	M. morganii	2021	Asia	Homo sapiens	negative	3667	2	134
GCA_034656475.1	M. morganii	2021	Asia	Homo sapiens	negative	3663	9	136
GCA_034656375.1	M. morganii	2021	Asia	Homo sapiens	negative	3892	5	134
GCA_034656435.1	M. morganii	2021	Asia	Homo sapiens	negative	3817	4	131
GCA_034656395.1	M. morganii	2021	Asia	Homo sapiens	negative	3849	15	137
GCA_034656415.1	M. morganii	2021	Asia	Homo sapiens	negative	3875	2	133
GCA_034656335.1	M. morganii	2021	Asia	Homo sapiens	negative	3766	9	139
GCA_034656355.1	M. morganii	2021	Asia	Homo sapiens	negative	3587	2	132
GCA_034656315.1	M. morganii	2021	Asia	Homo sapiens	negative	3762	10	135
GCA_034656295.1	M. morganii	2021	Asia	Homo sapiens	negative	3614	3	130
GCA_034656215.1	M. sibonii	2021	Asia	Homo sapiens	positive	3761	3	130
GCA_034656175.1	M. morganii	2021	Asia	Homo sapiens	negative	3544	1	133
GCA_034656235.1	M. morganii	2021	Asia	Homo sapiens	negative	3756	3	133
GCA_034656245.1	M. morganii	2021	Asia	Homo sapiens	negative	3512	3	135
GCA_034656155.1	M. morganii	2021	Asia	Homo sapiens	negative	3652	2	133
GCA_034656195.1	M. morganii	2021	Asia	Homo sapiens	negative	3703	14	137
GCA_034656135.1	M. sibonii	2021	Asia	Homo sapiens	positive	3938	14	129
GCA_034656115.1	M. morganii	2021	Asia	Homo sapiens	negative	3815	10	141
GCA_034656075.1	M. morganii	2021	Asia	Homo sapiens	negative	3730	13	132
GCA_034656095.1	M. morganii	2021	Asia	Homo sapiens	negative	3568	3	134
GCA_034656025.1	M. morganii	2021	Asia	Homo sapiens	negative	3527	6	132
GCA_034656055.1	M. morganii	2021	Asia	Homo sapiens	negative	3936	4	131
GCA_034655995.1	M. morganii	2021	Asia	Homo sapiens	negative	3578	12	138
GCA_034656015.1	M. morganii	2021	Asia	Homo sapiens	negative	3870	11	134
GCA_034655975.1	M. morganii	2021	Asia	Homo sapiens	negative	3642	7	136
GCA_034655955.1	M. morganii	2021	Asia	Homo sapiens	negative	3710	3	131
GCA_034655935.1	M. morganii	2021	Asia	Homo sapiens	negative	3636	6	132
GCA_034655875.1	M. morganii	2021	Asia	Homo sapiens	negative	3642	13	137
GCA_034655895.1	M. morganii	2021	Asia	Homo sapiens	negative	3787	8	137
GCA_034655905.1	M. morganii	2021	Asia	Homo sapiens	negative	3675	2	141
GCA_034655855.1	M. morganii	2021	Asia	Homo sapiens	negative	3602	7	136
GCA_034655835.1	M. morganii	2021	Asia	Homo sapiens	negative	3736	9	131
GCA_034655815.1	M. morganii	2021	Asia	Homo sapiens	negative	3616	3	133
GCA_034655795.1	M. sibonii	2021	Asia	Homo sapiens	positive	4179	19	129
GCA_034655755.1	M. morganii	2021	Asia	Homo sapiens	negative	3460	2	133
GCA_034655735.1	M. morganii	2021	Asia	Homo sapiens	negative	3688	3	141
GCA_034655775.1	M. morganii	2021	Asia	Homo sapiens	negative	3725	5	141
GCA_034655715.1	M. morganii	2021	Asia	Homo sapiens	negative	3594	3	131
GCA_034655655.1	M. morganii	2021	Asia	Homo sapiens	negative	3796	15	134
GCA_034655695.1	M. morganii	2021	Asia	Homo sapiens	negative	3636	13	134
GCA_034655635.1	M. morganii	2021	Asia	Homo sapiens	negative	3491	1	133
GCA_034655615.1	M. morganii	2021	Asia	Homo sapiens	negative	3453	1	141
GCA_034655595.1	M. morganii	2021	Asia	Homo sapiens	negative	3866	14	140
GCA_034655575.1	M. morganii	2021	Asia	Homo sapiens	negative	3688	9	135
GCA_034655535.1	M. morganii	2021	Asia	Homo sapiens	negative	3675	1	130
GCA_034655555.1	M. morganii	2021	Asia	Homo sapiens	negative	3638	2	134
GCA_034655515.1	M. morganii	2021	Asia	Homo sapiens	negative	3638	2	134
GCA_034655495.1	M. morganii	2021	Asia	Homo sapiens	negative	3447	2	131
GCA_034655475.1	M. morganii	2021	Asia	Homo sapiens	negative	3421	2	136
GCA_034655455.1	M. morganii	2021	Asia	Homo sapiens	negative	3774	18	140
GCA_034655435.1	M. morganii	2021	Asia	Homo sapiens	negative	3818	11	135
GCA_034655415.1	M. sibonii	2021	Asia	Homo sapiens	positive	3725	3	132
GCA_034655395.1	M. sibonii	2021	Asia	Homo sapiens	positive	3777	3	130
GCA_034655375.1	M. morganii	2021	Asia	Homo sapiens	negative	3663	16	134
GCA_034655355.1	M. morganii	2021	Asia	Homo sapiens	negative	3775	4	136
GCA_034655335.1	M. morganii	2021	Asia	Homo sapiens	negative	3863	17	140
GCA_034655315.1	M. morganii	2021	Asia	Homo sapiens	negative	3650	13	134
GCA_034655295.1	M. morganii	2021	Asia	Homo sapiens	negative	3551	12	134
GCA_034655275.1	M. morganii	2021	Asia	Homo sapiens	negative	3785	1	137
GCA_034655255.1	M. morganii	2021	Asia	Homo sapiens	negative	3739	10	131
GCA_034655195.1	M. morganii	2021	Asia	Homo sapiens	negative	3579	2	139
GCA_034655235.1	M. morganii	2021	Asia	Homo sapiens	negative	3697	2	132
GCA_034655215.1	M. sibonii	2021	Asia	Homo sapiens	positive	3775	3	130
GCA_034655155.1	M. sibonii	2021	Asia	Homo sapiens	positive	3856	4	130
GCA_034655175.1	M. morganii	2021	Asia	Homo sapiens	negative	3370	1	135
GCA_034655125.1	M. morganii	2021	Asia	Homo sapiens	negative	3727	11	136
GCA_034655095.1	M. morganii	2021	Asia	Homo sapiens	negative	3868	3	131
GCA_034655115.1	M. morganii	2021	Asia	Homo sapiens	negative	3919	3	131
GCA_034655055.1	M. morganii	2021	Asia	Homo sapiens	negative	3499	2	132
GCA_034655065.1	M. morganii	2021	Asia	Homo sapiens	negative	3575	2	134
GCA_034655035.1	M. morganii	2021	Asia	Homo sapiens	negative	3656	5	138
GCA_034655015.1	M. morganii	2021	Asia	Homo sapiens	negative	3698	7	140
GCA_034654995.1	M. morganii	2021	Asia	Homo sapiens	negative	3544	2	132
GCA_034654955.1	M. morganii	2021	Asia	Homo sapiens	negative	3502	3	134
GCA_034654975.1	M. intermedius	2021	Asia	Homo sapiens	positive	3975	3	126
GCA_034654915.1	M. morganii	2021	Asia	Homo sapiens	negative	3798	8	134
GCA_034654935.1	M. morganii	2021	Asia	Homo sapiens	negative	3466	2	137
GCA_034654895.1	M. morganii	2021	Asia	Homo sapiens	negative	3514	1	133
GCA_034654855.1	M. morganii	2021	Asia	Homo sapiens	negative	3773	14	133
GCA_034654835.1	M. morganii	2021	Asia	Homo sapiens	negative	3592	5	136
GCA_034654815.1	M. morganii	2021	Asia	Homo sapiens	negative	3581	14	134
GCA_034654775.1	M. morganii	2021	Asia	Homo sapiens	negative	3992	4	131
GCA_034654795.1	M. morganii	2021	Asia	Homo sapiens	negative	3635	9	136
GCA_034654735.1	M. morganii	2021	Asia	Homo sapiens	negative	3819	1	132
GCA_034654755.1	M. sibonii	2021	Asia	Homo sapiens	positive	3926	5	130
GCA_034654715.1	M. morganii	2021	Asia	Homo sapiens	negative	3779	10	141
GCA_034654675.1	M. morganii	2021	Asia	Homo sapiens	negative	3638	8	133
GCA_034654695.1	M. morganii	2021	Asia	Homo sapiens	negative	3760	10	141
GCA_034654655.1	M. morganii	2021	Asia	Homo sapiens	negative	3762	10	141
GCA_034654635.1	M. morganii	2021	Asia	Homo sapiens	negative	3716	5	133
GCA_034654615.1	M. morganii	2021	Asia	Homo sapiens	negative	3623	13	130
GCA_034654595.1	M. morganii	2021	Asia	Homo sapiens	negative	3402	3	134
GCA_034654535.1	M. morganii	2021	Asia	Homo sapiens	negative	3496	1	128
GCA_034654575.1	M. morganii	2021	Asia	Homo sapiens	negative	3661	3	134
GCA_034654555.1	M. morganii	2021	Asia	Homo sapiens	negative	3669	3	134
GCA_034654515.1	M. morganii	2021	Asia	Homo sapiens	negative	3962	23	140
GCA_034654495.1	M. morganii	2021	Asia	Homo sapiens	negative	3542	7	125
GCA_034654475.1	M. morganii	2021	Asia	Homo sapiens	negative	3621	2	132
GCA_034654455.1	M. morganii	2021	Asia	Homo sapiens	negative	3749	21	131
GCA_034654415.1	M. morganii	2021	Asia	Homo sapiens	negative	3735	9	136
GCA_034654395.1	M. morganii	2021	Asia	Homo sapiens	negative	3580	2	133
GCA_034654435.1	M. morganii	2021	Asia	Homo sapiens	negative	3686	13	134
GCA_034258555.1	M. morganii	2020	Asia	Homo sapiens	negative	3917	11	139
GCA_033830225.1	M. morganii	2015	North America	unknown	negative	3960	19	133
GCA_033834005.1	M. morganii	2015	North America	unknown	negative	3741	4	137
GCA_033833985.1	M. morganii	2015	North America	unknown	negative	3743	4	137
GCA_033836805.1	M. morganii	2015	North America	unknown	negative	3751	18	127
GCA_033864205.1	M. morganii	2015	North America	unknown	negative	3437	4	136
GCA_033834045.1	M. morganii	2015	North America	unknown	negative	3721	21	135
GCA_033865335.1	M. morganii	2015	North America	unknown	negative	3488	4	138
GCA_033870535.1	M. morganii	2015	North America	unknown	negative	3699	6	133
GCA_033835745.1	M. morganii	2015	North America	unknown	negative	3809	4	141
GCA_033830205.1	M. morganii	2015	North America	unknown	negative	3853	18	131
GCA_033862915.1	M. morganii	2015	North America	unknown	negative	3641	4	134
GCA_033833725.1	M. morganii	2015	North America	unknown	negative	3630	8	136
GCA_033863155.1	M. intermedius	2015	North America	unknown	positive	4003	6	129
GCA_033863235.1	M. sibonii	2015	North America	unknown	positive	3748	6	130
GCA_033833805.1	M. morganii	2015	North America	unknown	negative	3953	15	134
GCA_033834685.1	M. morganii	2016	North America	unknown	negative	3881	6	136
GCA_033837545.1	M. morganii	2016	North America	unknown	negative	3818	2	135
GCA_033834145.1	M. morganii	2016	North America	unknown	negative	3972	2	130
GCA_033830165.1	M. morganii	2016	North America	unknown	negative	3573	2	139
GCA_033947325.1	M. morganii	2023	North America	Homo sapiens	negative	3895	29	131
GCA_034424335.1	M. morganii	unknown	Europe	unknown	negative	3560	2	132
GCA_036452195.1	M. morganii	unknown	unknown	unknown	negative	5894	35	121
GCA_034566955.1	M. morganii	2023	North America	Homo sapiens	negative	3743	18	134
GCA_035383705.1	M. morganii	2023	North America	Homo sapiens	negative	4274	9	132
GCA_035600275.1	M. morganii	2023	North America	Homo sapiens	negative	3957	13	133
GCA_035922525.1	M. morganii	2023	North America	Homo sapiens	negative	3850	33	144
GCA_036058575.1	M. morganii	2024	North America	Homo sapiens	negative	3957	10	140
GCA_036364505.1	M. morganii	2023	North America	Homo sapiens	negative	3750	10	139
GCA_036439395.1	M. morganii	2024	North America	Homo sapiens	negative	4220	25	138
GCA_036622895.1	M. morganii	2023	North America	Homo sapiens	negative	3750	36	135
GCA_036669015.1	M. morganii	2024	North America	Homo sapiens	negative	3941	16	139
GCA_036669075.1	M. morganii	2024	North America	Homo sapiens	negative	3871	16	136
GCA_036763725.1	M. morganii	2018	Europe	Homo sapiens	negative	4072	24	136
GCA_036763685.1	M. morganii	2023	Europe	Homo sapiens	negative	4118	22	136
GCA_036693085.1	M. morganii	2023	North America	Homo sapiens	negative	4351	24	130
GCA_037167845.1	M. morganii	2023	Asia	Environmental	negative	3788	1	128
GCA_037167445.1	M. morganii	2023	Asia	Environmental	negative	3607	2	132
GCA_037167285.1	M. morganii	2023	Asia	Environmental	negative	3887	2	132
GCA_037107775.1	M. morganii	2024	North America	Homo sapiens	negative	3909	26	128
GCA_037482145.1	M. sibonii	2023	Asia	Environmental	positive	3985	15	131
GCA_037209055.1	M. sibonii	2023	North America	Homo sapiens	positive	4210	20	134
GCA_037737495.1	M. morganii	2023	North America	Homo sapiens	negative	4016	32	141
GCA_038069925.1	M. morganii	1990	Asia	Homo sapiens	negative	3984	7	135
GCA_038024815.1	M. morganii	1990	Asia	Homo sapiens	negative	3777	3	132
GCA_038024805.1	M. morganii	1990	Asia	Homo sapiens	negative	3849	2	136
GCA_038024765.1	M. morganii	1990	Asia	Homo sapiens	negative	3879	3	132
GCA_038024795.1	M. morganii	1990	Asia	Homo sapiens	negative	3676	3	134
GCA_038024785.1	M. morganii	1990	Asia	Homo sapiens	negative	3757	7	134
GCA_038024775.1	M. morganii	1990	Asia	Homo sapiens	negative	3483	2	135
GCA_038069865.1	M. morganii	1990	Asia	Homo sapiens	negative	3687	2	134
GCA_038069795.1	M. morganii	1990	Asia	Homo sapiens	negative	3617	2	134
GCA_039031235.1	M. morganii	2022	North America	Homo sapiens	negative	3827	2	130
GCA_040140365.1	M. intermedius	2023	Asia	Animal	positive	3896	4	127
GCA_040139905.1	M. morganii	2023	Asia	Animal	negative	3720	2	134
GCA_040139885.1	M. morganii	2023	Asia	Animal	negative	3770	14	132
GCA_040139665.1	M. sibonii	2023	Asia	Animal	positive	3818	4	129
GCA_040139565.1	M. morganii	2023	Asia	Animal	negative	3775	14	133
GCA_040139525.1	M. morganii	2023	Asia	Animal	negative	3932	2	133
GCA_040139505.1	M. morganii	2023	Asia	Animal	negative	3933	2	133
GCA_040139405.1	M. morganii	2023	Asia	Animal	negative	3510	2	132
GCA_040139245.1	M. sibonii	2023	Asia	Animal	positive	3767	3	128
GCA_040139005.1	M. sibonii	2023	Asia	Animal	positive	3975	4	129
GCA_040138615.1	M. morganii	2023	Asia	Animal	negative	3652	3	131
GCA_040137305.1	M. morganii	2023	Asia	Animal	negative	3674	2	132
GCA_038449165.1	M. morganii	2023	North America	Homo sapiens	negative	3898	13	135
GCA_038516315.1	M. morganii	2024	North America	Homo sapiens	negative	3995	10	142
GCA_038516155.1	M. morganii	2024	North America	Homo sapiens	negative	3833	20	139
GCA_038626195.1	M. sibonii	2024	North America	Homo sapiens	positive	4122	20	132
GCA_040011915.1	M. morganii	2018	Europe	Unknown	negative	4107	3	140
GCA_040012375.1	M. morganii	2011	Europe	Unknown	negative	3634	3	137
GCA_039813485.1	M. morganii	2024	North America	Homo sapiens	negative	3804	4	139
GCA_040212725.1	M. morganii	2024	North America	unknown	negative	3657	33	131
